# Supplementary material for: The phenotype of MEGF8-related Carpenter syndrome (CRPT2) is refined through the identification of eight new patients
Source: Eur J Hum Genet. 2024 May 17;32(7):864–70. doi: 10.1038/s41431-024-01624-9 (PMC11220001; doi:10.1038/s41431-024-01624-9)
Supplement: Supplementary file 2 — Supplementary_table_1 [file 41431_2024_1624_MOESM2_ESM.xlsx]

## Sheet: Sheet1
Supplementary Table 1 . Detailed clinical features of eight subjects with MEGF8-related Carpenter syndrome (Watts et al., European Journal of Human Genetics 2024)
			Genetic variants					Pregnancy and birth		Craniofacial		Hands and Feet
Subject	Sex	Age at examination	Allele 1 (paternal)	Variant type (CADD score)	Allele 2 (maternal)	Variant type (CADD score)	Inheritance	Prenatal findings	Birth weight (kg)	Craniosynostosis	Facial dysmorphism	Brachydactyly	Cutaneous syndactyly	Polydactyly	Talipes	Laterality defect	Cardiac findings	Genital abnormalities	Developmental delay	Height	Weight	Other
1	M	37 years	c.4496G>A p.(Arg1499His)	Missense (27)	c.7766_7768del p.(Phe2589del)	in frame deletion (19.1)	Biparental	N	3.848 (+0.98 SD)	Y (sutures unknown)	Y	Y	H & F	F	N	N	N	left cryptorchidism	N			chest wall asymmetry
2.i	F	25 weeks gestation	c.878T>C p.(Leu293Pro)	Missense (28)	c.2298+1G>A p.?	Splice donor (34)	Biparental	increased nuchal translucency (>4mm), congenital heart disease	NA		widely spaced eyes, small low set ears, small nose, flat nasal bridge, small jaw, short neck, nuchal oedema	N	H	N	bilateral	left atrial isomerism, both lungs bi-lobed, left sided caecum and appendix, right sided stomach, midline liver, polysplenia	complete AVSD with balanced ventricles and bilateral SVCs	N	NA	340mm	1026g	widely spaced nipples, shortened lower limbs
2.ii	M	7 days (initial) and 17 months	c.878T>C p.(Leu293Pro)	Missense (28)	c.2298+1G>A p.?	Splice donor (34)	Biparental	Polyhydramnios and increased nuchal translucency (>4mm)	3.5 (+0.31 SD)	S	Scaphocephaly, micrognathia, high arched palate, short small nose, anteverted nares, small low set ears	Y	H & F	N	N	Bowel malrotation, polysplenia	DORV, ASD, VSD, PDA	bilateral cryptorchidism	global delay at 2 years but progressing. Can sit and stand with support, not speaking but good understanding and non-verbal communication.	50.5 at 2 weeks (41st centile, -0.21SD), 69.5cm at 13 months (-3.06 SD), 70cm at 21 months (-4.18 SD)	3.35 kg at 6 weeks (-2.08SD, 1.86th centile), 8.9 kg at 15 months (9th centile, -1.33 SD), 9.42kg at 21 months (-1.17 SD)	bilateral exotropia, visual Acuity right eye 6/12 best corrected, left eye 6/12 best corrected. Short neck with redundant skin, divergent squint, generalised oedema. Tracheostomy at 3 months.
3	M	6 weeks	c.5643+1G>A	Splice donor (34)	c.8137G>A p.(Val2713Met)	Missense (25.9)	Allele 1 de novoa, allele 2 inherited	Prenatal non-immune hydrops	3.375 (+0.06 SD)	Me	Prominent metopic ridge, bitemporal narrowing and inverted triangular shaped face. Deep set eyes with upslanted palpbral fissures that are short (-2SD), bilateral epicanthal folds, subjective hypotelorism. Promiment nasal root, broad ridge and fleshy root. High-arched and narrow palate. Micrognathia. Low set posterior rotated ears	Bilateral symmetrical brachydactyly type A (H), broad thumbs, brachydactyly (F). Bracketed epiphyses/delta phalanx of thumb. Rudimentary middle phalanges of middle and ring finger, missing/uncalcified middle phalanges index and little finger and toes 2-5. Enlarged first metatarsal. Small distal phalanges of toes.	1-5 H& F	pre-axial polydactyly (F)	bilateral, resolved by 20 months	N	PDA-resolved in first year of life, minimal aortic root dilatation at birth and ongoing at 20 months (Z score 2.1 at sinus of valsalva and 2.2 at ST junction)	bilateral cryptorchidism	Neurodevelopmental delay present. Unable to walk at independently at 20 months (only cruising). Mild speech delay. Normal fine motor and social skills.	Birth = 52 cm (z=1.12) At 9 months 73 cm (60th centile)	At 9 months 9.2 kg (58th centile)	excessive skin folds, bilateral choanal stenosis, pseudoesotropia, astigmatism, ankyloglossia, left sided hydronephrosis resolved by 20 months, renal pylectasis and cysts, left renal hypodysplasia with normal renal function.
4	F	2 years	c.4872delG, p.(Phe1625Serfs)	Frameshift (24.2)	c.7769_7771delCCT, p.(Ser2590del)	in frame deletion ()	Allele 2 inheritedb	N	3.95 (+1.47 SD)	Me	Trigonocephaly		1-5 H	bilateral preaxial polydactyly feet	N	N	ASD, PDA	N	Speech and gross motor delay	82 cm at 24 mo (Z=-1.05)	12.9 kg at 24 mo (Z=0.63)
5	F	20 weeks gestation	c.7759_7770del p.(Val2587_Ser2590del)	in frame deletion ()	c.7791_7794del p.(Leu2598ValfsTer24)	frameshift (33)	Biparental	NT increased (6.8mm at 12.4 weeks), nuchal hygroma, renal asymmetry, craniosynostosis, meningocele, camptodactyly		all sutures	Plagiocephaly, hypertelorism, low-set ears with increased posterior angulation, highly arched eyebrows, above and outside palpebral cleft, long philtrum, anteverted nares, scalp cutaneus hypertrophy	thumb brachymetacarpy	bilateral H & F	bilateral H & F	N	Heterotaxy, situs ambiguus viscerum, polysplenia	Left atrial isomerism	Uterine agenesis, streak ovaries	NA			short long bones, left renal hypoplasia
6.i	M	16 years	c.7126C>T p.(Arg2376Cys)	Missense (28)	7068+5G>A	Splice donor (22.7)	Biparental	choroid plexus cysts, mild ventriculomegaly	4.368 (+1.64SD)	Me, S	trigonencephaly, arched sparse eyebrows, flat nasal bridge, long philtrum, micrognathia	spatulate thumbs with split distal phalanx	H & F	bilateral preaxial polydactyly (F)	mild	No		bilateral cryptorchidism	mild early global delay; at age 16 grade level in normal class, ADHD.	186 cm (+2.0 SD)	73 kg (+0.93 SD)	asymmetric chest with displacement of left nipple, pectus carinatum, prominent trapezius muscles, unusual umbilicus, delayed dental erruption, caries and persistent primary teeth, broad patellae, camptodactyly, s-shaped thoracic scoliosis.
6.ii	M	10 years	c.7126C>T p.(Arg2376Cys)	Missense (28)	7068+5G>A	Splice donor (22.7)	Biparental	suspected congenital heart disease ?AVSD, enlarged cisterna magna	4.760 (+2.4 SD)	None	hypertelorism, sparse hair, wide spaced inverted nipples, micrognathia		H (2-5)& F	N	N	N	Repaired VSD	Bilateral cryptorchidism	Walked 18 mos; single words age 2 ; aged 10 in normal classes but functions 1-2 years below chronological age. Has additional educational support.	146 cm (+1.1 SD)	39.5 kg ( +0.83 SD)	pyloric stenosis, prominent trapezius muscles, unusual umbilicus, mild pectus, broad patellae, camptodactyly.
awork undergoing to confirm that in trans
bno paternal sample available
