# Supplementary material for: The phenotype of MEGF8-related Carpenter syndrome (CRPT2) is refined through the identification of eight new patients
Source: Eur J Hum Genet. 2024 May 17;32(7):864–70. doi: 10.1038/s41431-024-01624-9 (PMC11220001; doi:10.1038/s41431-024-01624-9)
Supplement: Supplementary file 3 — Supplementary_table_2 [file 41431_2024_1624_MOESM3_ESM.xlsx]

## Sheet: Sheet1
Supplementary Table 2. Summary of reported cases of MEGF8- and RAB23-associated Carpenter syndrome (Watts et al., European Journal of Human Genetics 2024)
	Paper	Sex	Allele 1 (Paternal)	Allele 2 (Maternal)	Birth weight (g)	Craniosynostosis	Cutaneous syndactyly	Polydactyly	Digit length and position	Talipes/clubfoot	Left-right patterning abnormality	Congenital heart disease	Urogenital malformation	Facial features	Neurodevelopment	Height	Weight	Notes/other
MEGF8	Twigg et. al. (2012)	M	c.4496G>A p.(Arg1499His)	c.4496G>A p.(Arg1499His)	4500g (+1.9 SD)	RC, LC	1-5 (F)	bilateral postaxial polydactyly type B (H), preaxial polydactyly (F)	camptodactyly (H), broad radially deviated thumbs, short digits (F)		Dextrocardia	Dextrocardia	small penis, shawl scrotum, bilateral cryptorchidism	hypertelorism, epicanthus, upslanted palpebral fissures, blue sclerae, sparse eyebrows, low-set ears with increased posterior angulation, narrow nares, long philtrum, retrognathia, malocclusion, high narrow palate, and multiple dental caries	DQ 78 at 4.5 years of age	102 cm at 4.5 years of age (−1.0 SD)	18.2 kg at 4.5 years of age (+0.3 SD)
	Twigg et. al. (2012)	F	c.1342C>T p.(Arg448∗)	c.7099A>G p.(Ser2367Gly)	3,620 g at 38 weeks of age (+1.5 SDs)	Me	2/3 (H); 1/2, 4/5 (F)	N	broad radially deviated thumbs, short digits (H and F)	Right foot	Transposition of the great arteries	transposition of great arteries, atrial septal defect, patent ductus arteriosus, tricuspid insufficiency	N	hypertelorism, epicanthus, upslanted palpebral fissures, depressed and wide nasal bridge, high palate	IQ 109 at 5.8 years of age (verbal 124, nonverbal 88)	132 cm at 6.5 years of age (+2.1 SDs)	47 kg at 6.5 years of age (+3.5 SDs)
	Twigg et. al. (2012)	M	c.595G>C p.(Gly199Arg)	c.595G>C p.(Gly199Arg)	4,000 g (+1.3 SDs)	Me, S	3/4 (H), 1/2 (F)	preaxial polydactyly (F)			dextrocardia associated with situs inversus totalis	Dextrocardia	bilateral cryptorchidism	prominent forehead
	Twigg et. al. (2012)	M	c.3349+3_3349+4dupAA	c.7069-2A>G	4,739 g (+2.3 SDs)	Me	partial 1–5 (H), complete 1–5 (F)	N	camptodactyly (H), short digits (H), absent middle phalanges (H and F), single transverse palmar creases (H)	Y	Central position of liver	PDA	bilateral cryptorchidism	highly arched eyebrows, hypertelorism, epicanthus, ectropion of lower eyelids with bilateral nasolacrimal duct obstruction, depressed nasal bridge, enlarged anteverted nares, midface retrusion, narrow palate, low-set ears with increased posterior angulation	hypotonia and delayed milestones; sat with support at 10 months of age	77 cm at 10 months of age (+1.4 SDs)	11.8 kg at 10 months of age (+2.0 SDs)	No parental samples, parental descriptions shown are arbitrary and compound heterozygosity of the variants was not formally established
	Twigg et. al. (2012)	M	sibling of above, no sample available		4,170 g (+1.7 SDs)	Me	1–5 (H), 1–6 (F)	partial preaxial polydactyly (H), preaxial polydactyly (F)	short digits (H and F), absent middle phalanges of digits 1–5 (H) and 3–6 (F), varus deformity of feet		No	Normal echocardiogram	bilateral cryptorchidism	brachycephaly, low anterior hair line, underdeveloped supraorbital ridges, highly arched eyebrows, hypertelorism, epicanthus, depressed and wide nasal bridge, anteverted nares, midface retrusion, narrow palate, low-set protruding ears	persistent hypotonia and severe delay; walked at 2.5 years of age; single words at 6 years of age; EEG suggestive of absence seizures	122 cm at 6 years of age (+1.3 SDs)	26 kg at 6 years of age (+1.6 SDs)
	Bilal et. al (2023)	F	c.5572T>C, p.(cys1858Arg)	c.5572T>C, p.(cys1858Arg)			Y	Y	camptodactyly					triangular face, hypertelorism, depressed nasal bridge, midface retrusion		short stature		abnormal teeth, curved bones, defective nails
	Bilal et. al (2023)	F	c.5572T>C, p.(cys1858Arg)	c.5572T>C, p.(cys1858Arg)			Y	Y
	This paper	M	c.4496G>A p.(Arg1499His)	c.7766_7768 p.(Phe2589del)	3848g (+0.98 SD)	unknown	H, F	Bilateral postaxial polydactyly (F)	Brachydatyly		No	N	unilateral cryptorchidism	Tall forehead, metopic ridge	Childhood speech therapy, university eduated		120kg at 42 years	chest wall asymmetry
	This paper	F	c.878T>C p.(Leu293Pro)	c.2298+1G>A p.?	NA		H	N		bilateral	left atrial isomerism, both lungs bi-lobed, left sided caecum and appendix, right sided stomach, midline liver, polysplenia	complete AVSD with balanced ventricles and bilateral SVCs	N	widely spaced eyes, small low set ears, small nose, flat nasal bridge, small jaw, short neck, nuchal oedema	NA	340mm at 25/040 weeks gestation	1026g at 25/40 weeks gestation	widely spaced nipples, shortened lower limbs
	This paper	M	c.878T>C p.(Leu293Pro)	c.2298+1G>A p.?	3500g (+0.31 SD)	S	1-5 (H & F)	N	Brachydatyly, delta phalax of thumb, delayed phalangeal ossifiation		DORV, bowel malrotation, polysplenia	DORV, VSD, ASD, PDA	bilateral cryptorchidism	Scaphocephaly, micrognathia, high arched palate, short small nose, anteverted nares, small low set ears	Global developmental delay at 17 months	50.5 at 2 weeks (-0.975 SD), 69.5cm at 13 months (-3.06 SD), 70cm at 21 months (-4.18 SD)	3.35 kg at 6 weeks (-2.878), 8.9 kg at 15 months (-1.33 SD), 9.42kg at 21 months (-1.81 SD)
	This paper	M	c.5643+1G>A (de novo)	c.8137G>A p.(Val2713Met)	3375g (+0.06 SD)	Me	1-5 (H & F) incomplete	bilateral pre-axial polydatyly (F)	Brachydatyly type A, delta phalanx of thumb, rudimentary/missing/uncalcified middle phalanges H & F	Y	No	PDA, minimal aortic root dilatation	bilateral cryptorchidism	Prominent metopic ridge, bitemportal narrowing and inverted triangular shared face. Deep set eyes with upslanted palpbral fissures that are short (-2SD), bilateral epicanthal folds, subjective hypotelorism. Promiment nasal root, broad ridge and fleshy root. High-arched and narrow palate. Micrognathia. Low set posterior rotated ears	Gross motor and speech delay	73 cm (+0.460 SD) at 9 months	9.2 kg (+0.304 SD) at 9 months	one allele de novo, compound heterozygosity not formall established
	This paper	F	c.4872delG, p.(Phe1625Serfs*38) (paternal or de novo)	c.7769_7771delCCT, p.(Ser2590del)	3950 (+1.47 SD)	Me	1-5 (H)	bilateral pre-axial polydatyly (F)		N	No	ASD, PDA	N	Trigonocephaly	Speech and gross motor delay	82 cm at 24 mo (-1.37 SD)	12.9 kg at 24 mo (+0.93 SD)	no paternal sample,
	This paper	F	c.7759_7770del p.(Val2587_Ser2590del)	c.7791_7794del p.(Leu2598ValfsTer24)	NA	all sutures	bilateral complete polysyndactyly (H and F)	bilateral complete polysyndactyly (H and F)	thumb brachymetacarpy	N	heterotaxy with left atrial isomerism, situs ambiguus viscerum, polysplenia	heterotaxy with left atrial isomerism	uterine agenesis	Plagiocephaly, hypertelorism, low-set ears with increased posterior angulation, highly arched eyebrows, above and outside palpebral cleft, anteverted nares, scalp cutaneus hypertrophy	NA	NA	NA
	This paper	M	c.7126C>T p.(Arg2376Cys)	7068+5G>A	4.368 (+1.64SD)	Me, S	H & F	bilateral preaxial polydactyly (F)	spatulate thumbs with split distal phalanx	Mild	N	N	bilateral cryptorchidism	trigonencephaly, arched sparse eyebrows, flat nasal bridge, long philtrum, micrognathia	mild early global delay; at age 16 grade level in normal class	186 cm (+2.0 SD)	73 kg (+0.93 SD)	asymmetric chest with displacement of left nipple, pectus carinatum, unusual umbilicus, delayed dental erruption, caries and persistent primary teeth, broad patellae, s-shaped thoracic scoliosis.
	This paper	M	c.7126C>T p.(Arg2376Cys)	7068+5G>A	4.760 (+2.4 SD)	N	H (2-5)& F	N		N	N	VSD	bilateral cryptorchidism	hypertelorism, sparse hair, wide spaced inverted nipples	Walked 18 mos; single words age 2 ; aged 10 in normal classes but functions 1-2 years below chronological age. Has additional educational support.	146 cm (+1.1 SD)	39.5 kg ( +0.83 SD)	pyloric stenosis, prominent trapezius muscles, unusual umbilicus, mild pectus, broad patellae, camptodactyly.
RAB23	Jenkins et. al. (2007)	M	c.140_141insA p.(Glu48fs)	c.140_141insA p.(Glu48fs)	604g (terminated 20 weeks)	Me,S,BC	H & F	Postaxial (H), preaxial (F)	biphalangea digits l hands	Y	N	N			NA			Meckel diverticulum
	Jenkins et. al. (2007)	F	c.232delT p.(Tyr78fs)	c.232delT p.(Tyr78fs)	4180	multiple	F	H & F	biphalangea digits (H)	N	N	N	N		normal at 1.1 years	74cm at 1.1 years	obese
	Jenkins et. al. (2007)	F	p.(Cys85Arg)	p.Leu145*	4260	Me & S	H & F	Postaxial (H), preaxial (F)	biphalangeal digits (H), broad R thumb	N	N	ASD/PDA	N		Mild delay	107cm at 4.2 years	37.8kg at 4.2 years	umbilical hernia
	Jenkins et. al. (2007)	F	p.(Glu137*)	p.(Glu137*)	4200	Me, S, BC, UL	F	Postaxial (RH), preaxial (F)	thumb duplication	N	N	heart murmur	N		grossly normal	83cm at 2.6 years	14kg at 2.6 years	Cleft palate
	Jenkins et. al. (2007)	F	p.(Glu137*)	p.(Glu137*)	~5000	S, B	F	postaxial (H), central (F)	broad thumbs	N	N	N	N		Mild learning disability	156cm at 19 years	102kg at 19 years
	Jenkins et. al. (2007)	M	p.Leu145*	p.Leu145*	5500	Me, S, BC	H & F	preaxial (F)		N	N	N	bilateral cryptorchidism		IQ 68 at 3 years old			moderate conductive hearing gloss
	Jenkins et. al. (2007)	F	p.Leu145*	p.Leu145*		Me, S, BC	H & F	Postaxial (RH), preaxial (F)		N	N	N	N		Mild delay		obese	moderate conductive hearing gloss
	Jenkins et. al. (2007)	M	p.Leu145*	p.Leu145*		Me, S, BC, BL	H & F	preaxial (F)		N	N	tetralogy of fallot	N
	Jenkins et. al. (2007)	M	p.Leu145*	p.Leu145*	5000	multiple	F	preaxial (F)	broad thumbs, biphalangeal digits (H)	Y	N	N	bilateral cryptorchidism		grossly normal			hydrocephalus requiring shunt, tibial bowing, lumbar myelomingocele, Chiari malformation, hypoplasia corpus callosum
	Jenkins et. al. (2007)	F	p.Leu145*	p.Leu145*		multiple	F	central (F)	broal thumbs, biphalangeal digits HII, FII, III	N	N	tetralogy of fallot					73.6kg at 13.1 years	umbilial hernia, moderate CNS ventricular dilatation
	Jenkins et. al. (2007)	M	p.Leu145*	p.Leu145*		M & S	H & F	Postaxial (H), preaxial (F)	biphalangeal digits HII, F	N	N	N	bilateral cryptorchidism		grossly normal			epigastric hernia, hiatus hernia, genu valgum
	Jenkins et. al. (2007)	M	p.Leu145*	p.Leu145*	6240	S	H & F	Postaxial (H), preaxial (F)	bifid thumbs, biphalangeal digits (H)	Y	N	N	hypogonadism and low testosterone		DQ<69	184cm at 26 years	93kg at 26 years	CNS frontotemporal hypoplasia and midline cyst, hydrocephalus requring shunt
	Jenkins et. al. (2007)	M	p.Leu145*	p.Leu145*		Dolichocephaly	H & F	N		N	N	N	N		Normal			umbilical hernia, inguinal hernia, lateral patellae
	Jenkins et. al. (2007)	F	p.Leu145*	p.Leu145*	4000	M, S, BC	H & F	central (F)		N	N	N	N		Normal	140.5cm at 10.8 years	53.7kg at 10.8 years	umbilican hernia
	Jenkins et. al. (2007)	F	p.Leu145*	p.Leu145*		S	H & F	preaxial (F)		N	N	N	N		grossly normal		obese	genu valgum and dental agenesis (2 premolar, 1 molar)
	Jenkins et. al. (2007)	M	p.Leu145*	p.Leu145*		multiple	H & F	central (LF), preaxial (RF)	biphalangeal digits (H)	Y	N	N	bilateral cryptorchidism		mild learning disability			hydrocephalus requring shunt, umbilial hernia
	Jenkins et. al. (2007)	M	p.Leu145*	p.Leu145*	4900	M, BC	H & F	Postaxial (H), preaxial (F)	biphalangeal digits (H)	N	N	N	Right cryptorchidism, left inguinal testis		Normal		obese	genu valgum, subluxed patellae
	Jenkins et. al. (2011)	F	c.35T>A p.(Met12Lys)	c.35T>A p.(Met12Lys)	3900	S, M	F	N	camptodactyly (H), brachydactyly (F)	N	N	PDA, VSD, PFO	N		moderate developmental delay		weight >97th centile	hydrocephalus
	Jenkins et. al. (2011)	M	c.434T>A p.Leu145*	c.[82C>T; 434T>A] p.[Arg28*;Leu145*]		S, BC, BL	H & F	postaxial (H), F	broad thumbs, brachydactyly, camptodactyly	N	N	N	N	prentatal	prenatal	25cm at 19.5 weeks gestation	0.455kg at 19.5 weeks gestation	prenatal case, bowed femorae, fused palpebral fissures, opaque cornea
	Jenkins et. al. (2011)	M	c.434T>A p.Leu145X	c.[82C>T; 434T>A] p.[Arg28*;Leu145*]		S, BC, BL	H & F	postaxial (H), F	broad thumbs, brachydactyly	Y	N	N	N	prenatal	prenatal	21cm at 17 weeks gestation	0.255kg at 17 weeks gestation	prenatal case, fused palpebral fissures, opaque cornea
	Jenkins et. al. (2011)	M	C.156-3T>G p.Val53fsX13	c.434T>A p.Leu145*		S, BC	H & F	preaxial (H), F	biphalangeal digits (H, F)	N	N	N	cryptorchidism	prenatal	prenatal	35.5cm at 24 weeks gestation	1.032kg at 24 weeks gestation
	Jenkins et. al. (2011)	M	Same	c.234_236delCTA p.(Tyr79del)	3000	multiple	F	postaxial (H), F	camptodactyly (H)	Y	N	N	cryptorchidism		severe global developmental delay, epilepsy		26kg at 7 years (80th centile)	hydrocephalus, Chiari type I malformation, 4th ventricle elongated caudally, ectopic cerebellar tonsil; ventriculo-peritoneal shunt
	Jenkins et. al. (2011)	M	Same	c.234_236delCTA p.(Tyr79del)		Dolichocephaly	F	postaxial (H), F		Y	N	N	cryptorchidism		severe global developmental delay	148cm at 11 years	59kg at 11 years (>97th centile)	severe hydrocephalus, widened basal cisterns and sylvian fissures, truncal obesity, gynecomastia
	Jenkins et. al. (2011)	M	Same	c.362 363insG p.(Asn121fsX4)	3800	Y	H & F	F		N	N	N	cryptorchidism		developmental delay	141cm	94kg (>97th centile)	patellar/knee problems
	Jenkins et. al. (2011)	F	Patient DNA only	c.434T>A p.Leu145*		multiple	F	duplicated thumbs, F	biphalangeal digits (H,F)	N	N	mitral valve prolapse, VSD	left renal hypoplasia		Normal			umbilical hernia, died aged 26 years of unknown cause
	Jenkins et. al. (2011)	M	Patient DNA only	c.434T>A p.Leu145*		S, BC	H & F	postaxial (H), F	brachydactyly (H, F), camptodactyly	N	Accessory spleen	N	hypoplastic external genitalia	prenatal	prenatal	29cm at 22 weeks gestation	0.628kg at 22 weeks gestation	Pinpoint accessory spleens adjacent to normal spleen, mildly short femurs
	Jenkins et. al. (2011)	M	c.434T>A p.Leu145*	c.434T>A p.Leu145*	3395	multiple	H & F	postaxial (H), F	broad medially deviated thumbs, camptodactyly (LH) brachydactyly (F)	N	N	N	cryptorchidism		severe global developmental delay			Agenesis corpus callosum, cerebellar hypoplasia, ventriculomegaly; hydrocephalus, ventriculo-peritoneal shunt
	Alessandri et. al. (2010)	M	c.86dupA p.(Tyr29*)	c.86dupA p.(Tyr29*)		multiple-cloverleaf skull	H & F	preaxial (F)	hypoplasia middle phalanges, broad thumbs	N	Accessory spleen	N	scrotal hypoplasia, cryptorchidism			below average	below average	bowed femora, dilatation CNS ventricules, hydroephalus, umbilical hernia
	Alessandri et. al. (2010)	M	c.86dupA p.(Tyr29*)	c.86dupA p.(Tyr29*)		all sutures	H & F	postaxial (H), preaxial (F)	brachydactyly with hypoplasia middle phalanges (H); broad halluces with bifid distal phalanges, hypoplasia middle phalanges toes 2-5	N	N	PDA	cryptorchidism	prominent metopic ridge, flat nasal bridge, epicanthic folds, hypertelorism ocula proptosis, low set ears, mandibular hypoplasia, high palate		68cm at 8 months (10th centile)	7.3kg at 8 months (25th centile)	genu valgum, bilateral microcornea with corneal opacity
	Alessandri et. al. (2010)	M	c.86dupA p.(Tyr29*)	c.86dupA p.(Tyr29*)	4000	Me, BC	H & F	Postaxial (H), preaxial (F)	delta phalanx thumbs with duplication distal phalanges, absent middle phalanges digits 2-5 (H& F)	Right foot	N	N		bilateral ocular proptosis, downslanting palpebral fissures, flat nasal bridge, small mandible	Normal	65cm at 9 months (10th centile)	6.5kg at 9 months (3rd centile)	bilateral microcornea
	Alessandri et. al. (2010)		c.86dupA p.(Tyr29*)	c.86dupA p.(Tyr29*)		Multiple-cloverleaf skull	H & F	postaxial (H)	camptodactyly digits 4,5 (H), ulnar deviation fingers 3-5, enlarged thumbs and broad toes, missing/hypoplastic middle phalanges digits 2-5	N	N	N	cryptorchidism	midface hypoplasia, flat nasal bridge, epicanthic folds, hypertelorism, low set ears	Normal	130cm at 12 years (3rd centile)	44kg at 12 years (75th centile)	bilateral genu valgum, enlarged distal femoral and proximal tibial metaphyses, hip dislocation, kyphoscoliosis
	Ben-Salem et al 2013	M	c.482-1G>A p.(V161fsX3)	c.482-1G>A p.(V161fsX3)	4080 (>90th centile)	all sutures	digits 3,4 (H), F	preaxial polydactyly (F)	brachydactyly, PIPJ contractures		N			upslanting palpebral fissures, prominent eyes, depressed nasal bridge, low set ears	mild developmental delay
	Ben-Salem et al 2013	F	c.482-1G>A p.(V161fsX3)	c.482-1G>A p.(V161fsX3)	3375 (50th centile)	all sutures, cloverleaf skull	H & F	preaxial polydactyly (F)	brachydactyly with absence of middle phalanges (H), limited PIPJ extension (H)		N			prominent eyes, depressed nasal bridge, high arched palate, low set ears	mild speech delay			CNS ventricular dilatation requring shunt
	Haye et al 2014	F	c.481G> p.(Val161Leufs*16)	c.481G> p.(Val161Leufs*16)	4500 (>95th centile)	Me, LL, partial sagittal	F	preaxial (F)	Brachydactyly with short middle phalanges, broad thumbs with dislocated proximal phalanx, clinodactyly (H); short feet and toes, absent middle phalanges toes 2-5			double outlet right ventricle		Depressed nasal bridge, upslanting palpebral fissures, widely spaced eyes, epianthic folds, low set posteriorly rotated ears, broad nasal tip, anteverted nares, smooth philtrum, narrow mouth		52cm at birth (>95th centile)		cystic hygroma, bowed femora and tibiae, umbilical hernia
	Movva et al (2014)		c.1093T>G, p.(*238E)	c.1093T>G, p.(*238E)	unknown	cloverleaf skull		postaxial (one hand), bilateral duplication great toe						hypertelorism, narrow palpebral fissures, midface hypoplasia, prominent antihelix	NA			antenatal short long bones with normal thoracic diameter and no bowing. Death within 2 hours of birth.
	Lodhia et al (2020)	F	c.82C>T p.(Arg28*)	c.82C>T p.(Arg28*)	4000 (>90th centile)	Me, S, BC	H & F	postaxial polydactyly (H), central (F)	Broad thumbs with brachydactyly, dislocation distal phalanx thumb, broad halluces, absence toe middle phalanges	Y	N		N	arched eyebrows, telecanthus, epicanthic folds, downslanting palpebral fissures, anteverted nares	Normal	60cm at 7 months (47th centile)	10.5kg at 7 months (97th centile)	umbilial hernia, dilated lateral ventricles, hydrocephalus requiring shunt
	Khairat et al (2022)	M	c. 416T>C p. (Leu139Pro)	c. 416T>C p. (Leu139Pro)		trigonocephaly	F	preaxial (LF)	bilateral 5th finger clinodactyly, camptodactyly 3-5th fingers, short sclerotic middle phalanges (R2,3; L3,4). Broad bifid hallux (RF)	Y	N		hypoplastic scrotum, bilateral cryptorchidism	Low anterior hairline, synophrys, dense arched eyebrows, hypertelorism, squint, long philtrum, high arched palate	intellectual disability, speech delay	125.4cm at 5 years (+3.61SD)	42.3kg at 5 years (+11.0 SD)	pectus excavatum, mild scoliosis, genu varum, dilated ventricules, deep sylvian fissure and small retro-cerebellar cyst on brain MRI, focal left fronto-temporal epileptogenic discharge on EEG, autistic spectrum disorder
	Khairat et al (2022)	M	c.398+1G>A	c.398+1G>A		Me	H (3.4), F	preaxial polydactyly (F)	medially deviated thumbs, short metacarpals, hypoplastic/absent middle phalanges with tapering distal phalanges (H); hypoplastic deformed proximal phalanx great toe, brachydactyly (F)	Y	N	PDA	embedded phallus, shallow scrotum, bilateral undescended testes	Epicanthic folds, bilateral squint, broad nasal bridge, long philtrum, thick lips, low set ears	Delayed speech and walking, IQ 75	94.1cm at 4 years (-1.74 SD)	18kg at 4 years (+0.74 SD)	umbilical hernia, bilateral genu valgum, left knee dislocation
	Victorine et al (2014)	F	c.434T>A p.Leu145*	c.434T>A p.Leu145*	4840 (>95th centile)	Me, S	F	preaxial polydactyly (F)	short dysplastic middle phalanges (2-5), broad laterally placed thumbs, clinodactyly 2-5 (H)		right sided stomach and spleen, left sided liver, bowel malrotation. Normally located pancreas, gallbladder and heart.	small ASD, interruption of IVC wit azygous continuation	Normal	epicanthic folds, slightly upslanting palpebral fissures, hypotelorism, proptosis, bilateral ear pits, posterior angulation of ears		66cm (75-90th centile)	8.33kg at 5 months (75th centile)	widely spaced nipples, abdominal wall hernia above umbilicus, ovarian cyst. MRI head-global white matter loss.
ade novo, work undergoing to confirm in trams
